# Supplementary material for: Integrated Workflow for Drug Repurposing in Glioblastoma: Computational Prediction and Preclinical Validation of Therapeutic Candidates
Source: Brain Sci. 2025 Jun 13;15(6):637. doi: 10.3390/brainsci15060637 (PMC12191016; doi:10.3390/brainsci15060637)
Supplement: Supplementary file 1 [file brainsci-15-00637-s001.zip]

Archive with 6 entries (6 files):
- SM_Table_S4_Daporinad_potential_combinations.xlsx
- FIGURE S1.tif
- FIGURE S2 (1).tif
- SM_Table S3_EMT_correlations.xlsx
- SM_Table_S1_Drug_effective_ranking.xlsx
- SM_Table_S2_Drug_BBB_ranking.xlsx
