# Supplementary material for: Integrated Workflow for Drug Repurposing in Glioblastoma: Computational Prediction and Preclinical Validation of Therapeutic Candidates
Source: Brain Sci. 2025 Jun 13;15(6):637. doi: 10.3390/brainsci15060637 (PMC12191016; doi:10.3390/brainsci15060637)
Supplement: Supplementary file 1 [file brainsci-15-00637-s001.zip › SM_Table S3_EMT_correlations.xlsx]

## Sheet: TOP2A_epith_correlations
Table S3. Pearson correlation of TOP2A expression with epithelial gene markers in glioblastoma.
Pearson r
	TOP2A	CLDN2	CLDN3	DSC1	EPCAM	KRT7	KRT14	TJP1
TOP2A	1	-0.0793218	-0.199722	-0.0537094	-0.261708	-0.169306	-0.365253	-0.158679
P values
	TOP2A	CLDN2	CLDN3	DSC1	EPCAM	KRT7	KRT14	TJP1
TOP2A		0.254746	0.00382464	0.441005	0.000134302	0.0144963	5.80851e-08	0.0220658

## Sheet: TOP2A_mesenc_correlations
Table S3. Pearson correlation of TOP2A expression with mesenchymal gene markers in glioblastoma.
Pearson r
	TOP2A	CDH2	ACTA2	FBL	FN1	ITGB1	ITGB3	MMP2	MMP9	SNAI2	TWIST1	VIM
TOP2A	1	0.194817	0.175575	0.340819	0.415243	0.194944	0.219163	0.436918	0.426973	0.38496	0.284655	0.249805
P values
	TOP2A	CDH2	ACTA2	FBL	FN1	ITGB1	ITGB3	MMP2	MMP9	SNAI2	TWIST1	VIM
TOP2A		0.00480495	0.0111918	4.71946e-07	4.47429e-10	0.00477691	0.00147007	4.16882e-11	1.26477e-10	9.39469e-09	3.08441e-05	0.000273819

## Sheet: NAMPT_epith_correlations
Table S3. Pearson correlation of NAMPT expression with epithelial gene markers in glioblastoma.
Pearson r
	NAMPT	CDH1	OCLN	CLDN2	CLDN3	DSC1	EPCAM	KRT14	TJP1
NAMPT	1	-0.231085	-0.0251725	-0.0831686	-0.136865	-0.21471	-0.341333	-0.17916	-0.229989
P values
	NAMPT	CDH1	OCLN	CLDN2	CLDN3	DSC1	EPCAM	KRT14	TJP1
NAMPT		0.000784387	0.718165	0.232354	0.0486911	0.0018436	4.52438e-07	0.00961734	0.000832166

## Sheet: NAMPT_mesenc_correlations
Table S3. Pearson correlation of NAMPT expression with mesenchymal gene markers in glioblastoma.
Pearson r
	NAMPT	CDH2	ACTA2	FN1	ITGB1	ITGB2	ITGB3	MMP3	MMP9	PXN	S100A11	SNAI1	SNAI2	TGFBR2	TWIST1	TGFB1	VIM
NAMPT	1	0.213041	0.415953	0.48491	0.552201	0.429393	0.475081	0.28276	0.396209	0.293329	0.639117	0.307297	0.312735	0.434727	0.267582	0.404676	0.598793
P values
	NAMPT	CDH2	ACTA2	FN1	ITGB1	ITGB2	ITGB3	MMP3	MMP9	PXN	S100A11	SNAI1	SNAI2	TGFBR2	TWIST1	TGFB1	VIM
NAMPT		0.00200463	4.15066e-10	1.15174e-13	5.33303e-18	9.68636e-11	4.15281e-13	3.50012e-05	3.14199e-09	1.70854e-05	2.81515e-25	6.33402e-06	4.2445e-06	5.34044e-11	9.331e-05	1.34038e-09	1.26223e-21
