# Supplementary material for: Integrated Workflow for Drug Repurposing in Glioblastoma: Computational Prediction and Preclinical Validation of Therapeutic Candidates
Source: Brain Sci. 2025 Jun 13;15(6):637. doi: 10.3390/brainsci15060637 (PMC12191016; doi:10.3390/brainsci15060637)
Supplement: Supplementary file 1 [file brainsci-15-00637-s001.zip › SM_Table_S2_Drug_BBB_ranking.xlsx]

## Sheet: Table S2 
Potential BBB+ effective drugs					Potential BBB- effective drugs
Ranking	Potential Effective Drugs	median ln (IC50)	BBB permeability		Ranking	Potential Effective Drugs	median ln (IC50)	BBB permeability
1	1941_Sepantronium_bromide	-3.745	YES		71	1007_Docetaxel	-4.422	NO
2	461_NSC319726	-2.81	YES		72	1494_SN-38	-4.24	NO
3	438_Panobinostat	-2.645	YES		73	1911_Dactinomycin	-4.184	NO
4	1180_Dinaciclib	-2.459	YES		74	1004_Vinblastine	-3.289	NO
5	1248_Daporinad	-2.442	YES		75	2048_Vinorelbine	-3.09	NO
6	208_Ispinesib_Mesylate	-1.586	YES		76	1031_Elesclomol	-3.035	NO
7	432_Flavopiridol	-0.746	YES		77	474_ARRY-520	-2.848	NO
8	374_GSK1059615	-0.441	YES		78	11_Paclitaxel	-2.519	NO
9	317_WYE-125132	-0.024	YES		79	1084_Rapamycin	-2.331	NO
10	442_IMD-0354	0.163	YES		80	1003_Camptothecin	-2.127	NO
11	273_CUDC-101	0.3	YES		81	1811_Dactinomycin	-2	NO
12	449_CD532	0.406	YES		82	1559_Luminespib	-1.865	NO
13	1022_AZD7762	0.556	YES		83	1016_Temsirolimus	-1.816	NO
14	155_Ponatinib	0.67	YES		84	1818_Vincristine	-1.635	NO
15	478_LDN-193189	0.706	YES		85	1080_Paclitaxel	-1.551	NO
16	299_OSI-027	1.035	YES		86	1819_Docetaxel	-1.49	NO
17	1873_Buparlisib	1.041	YES		87	371_Torin_2	-1.352	NO
18	159_HG6-64-1	1.054	YES		88	1511_Epirubicin	-0.702	NO
19	412_Venotoclax	1.054	YES		89	1166_QL-VIII-58	-0.579	NO
20	1179_MK-1775	1.081	YES		90	346_THZ-2-102-1	-0.509	NO
21	252_WZ3105	1.089	YES		91	1825_Podophyllotoxin_bromide	-0.465	NO
22	302_PI-103	1.099	YES		92	51_Dasatinib	-0.254	NO
23	1529_Pevonedistat	1.261	YES		93	1849_Sabutoclax	-0.14	NO
24	235_QL-XII-47	1.345	YES		94	182_Obatoclax_Mesylate	-0.087	NO
25	1910_ABT737	1.569	YES		95	1024_Lestaurtinib	-0.077	NO
26	562_AGI-6780	1.578	YES		96	1372_Trametinib	-0.03	NO
27	1011_Navitoclax	1.602	YES		97	328_SNX-2112	0.035	NO
28	331_QL-X-138	1.641	YES		98	1190_Gemcitabine	0.05	NO
29	1243_Piperlongumine	1.671	YES		99	153_Midostaurin	0.078	NO
30	264_ACY-1215	1.762	YES		100	1008_Methotrexate	0.147	NO
31	1909_Venetoclax	1.778	YES		101	308_Foretinib	0.201	NO
32	226_GSK1070916	1.783	YES		102	1808_Topotecan	0.28	NO
33	256_JW-7-24-1	1.812	YES		103	312_Tivozanib	0.354	NO
34	1012_Vorinostat	1.867	YES		104	1026_Tanespimycin	0.426	NO
35	1192_GSK269962A	1.911	YES		105	1809_Teniposide	0.507	NO
36	1021_Axitinib	1.915	YES		106	1930_Telomerase_Inhibitor_IX	0.651	NO
37	1161_ZG-10	1.92	YES		107	1242_(5Z)-7-Oxozeaenol	0.678	NO
38	219_AT-7519	1.925	YES		108	1810_Mitoxantrone	0.717	NO
39	1250_AZ960	1.949	YES		109	1060_PD0325901	0.786	NO
40	158_PF-562271	2.029	YES		110	2040_Foretinib	0.866	NO
41	173_FH535	2.097	YES		111	1014_Refametinib	1.304	NO
42	1218_JQ1	2.099	YES		112	1051_Alisertib	1.594	NO
43	342_Tenovin-6	2.115	YES		113	431_Alisertib	1.621	NO
44	310_YM201636	2.193	YES		114	1263_UNC0642	1.764	NO
45	1015_CI-1040	2.338	YES		115	1079_Dasatinib	1.767	NO
46	306_Fedratinib	2.456	YES		116	1526_Refametinib	1.785	NO
47	1936_Savolitinib	2.478	YES		117	2171_BMS-754807	1.842	NO
48	1917_AZD6738	2.527	YES		118	1498_Selumetinib	1.853	NO
49	1593_Entinostat	2.529	YES		119	1006_Cytarabine	2.032	NO
50	1262_UNC1215	2.54	YES		120	1037_BX795	2.062	NO
51	2106_Uprosertib	2.605	YES		121	254_Quizartinib	2.063	NO
52	119_Lapatinib	2.606	YES		122	1919_Osimertinib	2.165	NO
53	1912_Afuresertib	2.628	YES		123	29_AZ628	2.208	NO
54	150_Bicalutamide	2.66	YES		124	134_Etoposide	2.21	NO
55	1564_SCH772984	2.855	YES		125	1239_YK-4-279	2.246	NO
56	1786_AZD4547	2.863	YES		126	282_Pelitinib	2.492	NO
57	106_XMD8-85	2.885	YES		127	1378_Bleomycin_(50_uM)	2.506	NO
58	1627_GSK343	2.9	YES		128	407_kb_NB_142-70	2.515	NO
59	303_PIK-93	2.914	YES		129	1830_Gallibiscoquinazole	2.555	NO
60	37_Crizotinib	2.918	YES		130	1019_Bosutinib	2.574	NO
61	1259_Talazoparib	2.988	YES		131	225_Genentech_Cpd_10	2.593	NO
62	1932_NVP-ADW742	3.003	YES		132	1266_ICL1100013	2.674	NO
63	1576_IWP-2	3.026	YES		133	1046_Wee1_Inhibitor	2.777	NO
64	94_TGX221	3.038	YES		134	222_BX-912	2.851	NO
					135	1626_OTX015	2.856	NO
					136	1088_Irinotecan	2.892	NO
					137	228_AKT_inhibitor_VIII	2.905	NO
					138	1085_Sorafenib	2.91	NO
					139	1617_AZD5582	2.959	NO
					140	54_CGP-082996	3.079	NO
67	1375_Temozolomide	6.084	YES
